# Supplementary material for: A Postbiotic Consisting of Heat-Treated Lactobacilli Has a Bifidogenic Effect in Pure Culture and in Human Fermented Fecal Communities
Source: Appl Environ Microbiol. 2021 Mar 26;87(8):e02459-20. doi: 10.1128/AEM.02459-20 (PMC8091120; doi:10.1128/AEM.02459-20)
Supplement: Supplemental file 1 [file AEM.02459-20-s0001.xlsx]

## Sheet: Tables S1 to S5
Table S1. Concentrations measured in supernatnats of LB preparation and producer strains
Compound [mM]	LB preparation - supernatant			L. fermentum CNCM MA65/4E-1b supernatant	L. delbrueckii CNCM MA65/4E-2z supernatant
	0.34 g/ml	0.17 g/ml	0.034 g/ml
Lactose	362.56	181.28	36.256	1.081	0.809
Glucose	1.572	2.085	1.581	22.766	68.161
Succinate	1.999	0.958	0.085	5.651	6.728
Lactate	304.871	150.683	28.2205	93.5123	48.2904
Formate	0	0	0	0	0
Acetate	60.46	29.991	5.593	53.257	37.137
Propionate	13.767	8.363	1.452	6.199	7.9
Table S2. p-values for α-diversity change per time point
Condition 1	Condition 2	Timepoint [h]	Chao1	Shannon
Lactic acid (n=3)	Lactose (n=3)	0	1	0.2
Lactic acid (n=3)	Water (n=4)	0	0.857143	0.057143
Lactic acid (n=3)	Lactobacillus LB (n=3)	0	0.4	0.4
Lactose (n=3)	Water (n=4)	0	0.228571	0.228571
Lactose (n=3)	Lactobacillus LB (n=3)	0	0.4	0.7
Water (n=4)	Lactobacillus LB (n=3)	0	0.114286	0.228571
Lactic acid (n=3)	Lactose (n=3)	6	0.1	0.1
Lactic acid (n=3)	Water (n=4)	6	0.057143	0.057143
Lactic acid (n=3)	Lactobacillus LB (n=3)	6	0.7	0.1
Lactose (n=3)	Water (n=4)	6	1	1
Lactose (n=3)	Lactobacillus LB (n=3)	6	0.1	0.2
Water (n=4)	Lactobacillus LB (n=3)	6	0.057143	0.228571
Lactic acid (n=3)	Lactose (n=3)	24	0.1	0.1
Lactic acid (n=3)	Water (n=4)	24	0.057143	0.057143
Lactic acid (n=3)	Lactobacillus LB (n=3)	24	0.7	0.1
Lactose (n=3)	Water (n=4)	24	1	1
Lactose (n=3)	Lactobacillus LB (n=3)	24	0.1	0.2
Water (n=4)	Lactobacillus LB (n=3)	24	0.057143	0.228571
Table S3. p-values for α-diversity change in time per condition
	Comparison	Lactic acid (n=3)	Lactose (n=3)	Water (n=4)	Lactobacillus LB (n=3)
Chao1	0 vs 6 h	0.1	0.1	0.02857	0.1
	0 vs 24 h	0.076523	0.1	0.02857	0.1
	6 vs 24 h	0.657905	0.1	0.02857	0.1
Shannon	0 vs 6 h	0.1	0.1	0.02857	0.1
	0 vs 24 h	0.1	0.1	0.02857	0.1
	6 vs 24 h	0.1	0.7	1	0.7
Table S4. p-values for β-diversity change per time point
Condition 1	Condition 2	Timepoint
		0 h	6 h	24 h
Lactic acid (n=3)	Lactose (n=3)	0.5	0.1	0.1
Lactic acid (n=3)	Water (n=4)	0.05714	0.05714	0.54286
Lactic acid (n=3)	Lactobacillus LB (n=3)	0.1	0.1	0.1
Lactose (n=3)	Water (n=4)	0.2	0.08571	0.08571
Lactose (n=3)	Lactobacillus LB (n=3)	0.1	0.1	0.1
Water (n=4)	Lactobacillus LB (n=3)	0.02857	0.17143	0.17143
Table S5. p-values for β-diversity change in time per condition
Comparison	Lactic acid (n=3)	Lactose (n=3)	Water (n=4)	Lactobacillus LB (n=3)
0 vs 6 h	0.1	0.1	0.04545	0.1
0 vs 24 h	0.1	0.1	0.04545	0.1
6 vs 24 h	0.1	0.1	0.05599	0.1

## Sheet: Table S6
Table S6. Abundance changes at the RSV level at the start of the experiment and after 6 and 24-hour of faecal fermentation. Green indicated a reduction in abundance and red indicated an increase in abundance compared to reference condition (LB or lactic acid). * indicates the difference at 0 h was not detected at 6h and therefore it is considered as increase/reduction compared to the reference co…
Reference Condition	RSV	base Mean			Lactobacillus LB				Lactic acid				Lactose				RSV definable taxonomic assingment
					Log2 Fold Change			Effect	Log2 Fold Change			Effect	Log2 Fold Change			Effect
		T0	T6	T24	T0	T6	T24		T0	T6	T24		T0	T6	T24
LB	Seq_0000002			13367.3							2.05565	↑ in LB					Bifidobacterium
	Seq_0000050		99.7831											2.45664		↑ in LB	Bifidobacterium
	Seq_0000096	147.524							0.740742			* ↓ in LB					Bacteroides_caccae
	Seq_0000016		127.145											1.74554		↑ in LB	Bacteroides_vulgatus
	Seq_0000036	358.739							0.708935			* ↓ in LB	1.07507			* ↓ in LB	Alistipes_putredinis
	Seq_0000202	27.5789											0.961077			* ↓ in LB	Alistipes_shahii
	Seq_0000207	38.3214											0.961549			* ↓ in LB	Alistipes
	Seq_0000085		12.5995											6.93298		↓ in LB	Streptococcus
	Seq_0000106		26.4983											8.37532		↑ in LB	Clostridium_disporicum
	Seq_0000003			10031.6							1.84801	↓ in LB					Clostridium sensu stricto
	Seq_0000058		6.83221											5.61749		↓ in LB	Blautia_faecis
	Seq_0000043		74.7877											0.897701		↓ in LB	Coprococcus_comes
	Seq_0000394	32.0951							7.81033			* ↑ in LB	8.08381			* ↑ in LB	Coprococcus_eutactus
	Seq_0000092	287.72							0.726267			* ↑ in LB	0.814751			* ↑ in LB	Dorea_longicatena
	Seq_0000048	407.149							0.51891			* ↑ in LB	0.558722			* ↑ in LB	Eubacterium_eligens
	Seq_0000018	2962.56		11.0161					0.686614		7.97508	↑ in LB					Eubacterium_rectale
	Seq_0000109	441.126							0.69152			* ↑ in LB	0.554915			* ↑ in LB	Eubacterium_rectale
	Seq_0000014	569.159							0.299694			* ↑ in LB	0.409525			* ↑ in LB	Roseburia_faecis
	Seq_0000101	234.665							0.664808			* ↑ in LB					Roseburia
	Seq_0000100		25.239							4.96387		↑ in LB					Eubacterium_hallii
	Seq_0000133		12.27							6.72868		↑ in LB					Eubacterium_hallii
	Seq_0000266	65.0496							1.22			* ↑ in LB	1.51665			* ↑ in LB	Eubacterium_ventriosum
	Seq_0000042		16.1566							6.24348		↓ in LB		6.0641		↓ in LB	Lachnospiraceae_unclassified
	Seq_0000053		61.9662	19.3066						1.13446	7.12134	↓ in LB		1.12493	6.26645	↓ in LB	Lachnospiraceae_unclassified
	Seq_0000065	525.927							0.596312			* ↑ in LB					Lachnospiraceae_unclassified
	Seq_0000194	152.985							0.918768			* ↑ in LB	0.96542			* ↑ in LB	Lachnospiraceae_unclassified
	Seq_0000196		9.33595							5.8968		↑ in LB					Lachnospiraceae_unclassified
	Seq_0000260	61.4686							1.50093			* ↑ in LB	1.23828			* ↑ in LB	Lachnospiraceae_unclassified
	Seq_0000318	55.2908							8.97797			* ↑ in LB	8.7084			* ↑ in LB	Lachnospiraceae_unclassified
	Seq_0000023		111.494	336.464						1.56219	3.13597	↓ in LB		1.49298		↓ in LB	Clostridium_bartlettii
	Seq_0000102			44.5752							8.30443	↓ in LB					Clostridium_glycolicum
	Seq_0000009		269.612	604.572						1.20595	2.97832	↓ in LB		1.72184		↓ in LB	Clostridium_XI
	Seq_0000079		163.978											2.56661		↑ in LB	Clostridium_XI
	Seq_0000107	99.4507							0.913536			* ↑ in LB					Clostridium_IV
	Seq_0000055	61.2916		14.1219					20.1006		6.81229	↓ in LB					Gemmiger_formicilis
	Seq_0000131	66.7164							0.884082			* ↑ in LB					Ruminococcus_albus
	Seq_0000022	660.888	96.1374							1.5485		↓ in LB	0.789656	1.82676		↓ in LB	Ruminococcus_bromii
	Seq_0000064	199.844	25.1865							6.89361		↓ in LB	0.759639	6.84605		↓ in LB	Ruminococcus_bromii
	Seq_0000261			8.83215							5.77083	↓ in LB					Ruminococcus_callidus
	Seq_0000013		184.599							1.1193		↓ in LB		1.38448		↓ in LB	Faecalibacterium_prausnitzii
	Seq_0000112	61.9694	11.0231						0.863985			* ↑ in LB		3.56712		↓ in LB	Ruminococcaceae_unclassified
	Seq_0000185	127.993							1.37575			* ↑ in LB	1.28264			* ↑ in LB	Eubacterium_coprostanoligenes
	Seq_0000060		48.1178							1.53776		↓ in LB		1.91429		↓ in LB	Clostridiales_unclassified
	Seq_0000056		47.0407	111.048						1.67695	2.99906	↓ in LB		1.21159		↓ in LB	Turicibacter_sanguinis
	Seq_0000076		74.4076											1.45709		↓ in LB	Acidaminococcus_intestini
	Seq_0000012		139.206											1.49447		↓ in LB	Dialister_succinatiphilus
	Seq_0000039		56.9044											1.38673		↓ in LB	Dialister_succinatiphilus
	Seq_0000029			345.427							5.55118	↓ in LB			5.28472	↓ in LB	Megamonas_funiformis
	Seq_0000025		420.183	38.8656						4.21852	9.60142	↑ in LB		3.84768		↑ in LB	Sutterella_wadsworthensis
	Seq_0000179			45.3693							6.44234	↓ in LB			8.64752	↓ in LB	Citrobacter
	Seq_0000356		12.1727							6.72927		↓ in LB					Escherichia/Shigella
	Seq_0000162			53.3495							7.14804	↓ in LB			8.80413	↓ in LB	Enterobacteriaceae_unclassified
	Seq_0000074	187.195							1.41802			* ↓ in LB	1.51234			* ↓ in LB	Asteroleplasma
	Seq_0000172		5.36961											4.95223		↓ in LB	Bacteria_unclassified
	Seq_0000222	17.3669											7.18744			* ↓ in LB	Bacteria_unclassified
	Seq_0000035		53.6265							1.75838		↓ in LB		2.00875		↓ in LB	Akkermansia_muciniphila
Lactic acid	Seq_0000002			13367.3											2.49689	↑ in Lactose	Bifidobacterium
	Seq_0000106		26.4983											9.53912		↓ in Lactose	Clostridium_disporicum
	Seq_0000003		11478.3											4.12779		↓ in Lactose	Clostridium sensu stricto
	Seq_0000100		25.239											4.2576		↑ in Lactose	Eubacterium_hallii
	Seq_0000102			44.5752											8.32309	↓ in Lactose	Clostridium_glycolicum
	Seq_0000079			88.644											9.02765	↓ in Lactose	Clostridium_XI
	Seq_0000055	61.2916		14.1219									20.917		6.83095	↓ in Lactose	Gemmiger_formicilis
	Seq_0000097		105.216											1.51018		↓ in Lactose	Veillonella_rogosae
	Seq_0000025			38.8656											7.71525	↑ in Lactose	Sutterella_wadsworthensis
base mean is a mean of normalised counts of all samples at given time point
* dfference at T0 not detected at T6 so it is considered as increase/reduction compared to reference condition

## Sheet: Table S7
Table S7. Abundance changes at the RSV level in time at 6 and 24 h of fermentation in lactic acid, lactose, water, and Lactobacillus LB vessels. Green indicated a reduction in abundance and red indicated an increase in abundance in time compared to the start of the fermentation. Colour intensity indicates the extent of Log2 fold change. Base mean indicates a mean of normalised counts of all sampl…
RSV	Lactic acid (A)			Lactose (B)			Water (C)			Lactobacillus LB (D)			Effect					Genus	Species
	base Mean	log2 Fold Change		base Mean	log2 Fold Change		base Mean	log2 Fold Change		base Mean	log2 Fold Change
		0vs6	0vs24		0vs6	0vs24		0vs6	0vs24		0vs6	0vs24		Phylum	Class	Order	Family
Seq_0000142	85.8589	-9.15813	-12.0171	40.8121	-8.59999	-9.80353	27.2727	-6.34517	-6.96773	52.5749	-7.30685	-8.56545	↑ in all conditions	Actinobacteria	Actinobacteria	Bifidobacteriales	Bifidobacteriaceae	Bifidobacterium	Bifidobacterium_breve
Seq_0000206	30.8872	-8.48686	-10.2422	27.0016	-7.84568	-9.23727	13.4382	-6.9784	-7.13947	27.2948	-5.75081	-7.32666	↑ in all conditions						Bifidobacterium_breve
Seq_0000004	5860.2	-4.4341	-7.45135	4289.44	-4.33309	-6.04372	4090.17	-4.19497	-6.68368	7434.2	-5.66424	-7.49956	↑ in all conditions						Bifidobacterium_longum
Seq_0000006	1463.29	-4.56064	-6.39273	2630.98	-4.65198	-6.9466	1281.61	-4.54844	-5.9839	3222.85	-5.68091	-7.61231	↑ in all conditions						Bifidobacterium_longum
Seq_0000088	103.943	-4.0489	-6.70225	106.939	-4.6931	-6.81447	101.074	-4.95375	-7.23828	190.826	-6.31597	-7.70016	↑ in all conditions						Bifidobacterium_longum
Seq_0000241	20.9679	-6.06173	-8.75004	20.1123	-4.77033	-8.22097	18.5545	-6.8854	-9.2785	10.0619	-5.82222	-7.95285	↑ in all conditions						Bifidobacterium_pseudolongum
Seq_0000002	6324.46	-3.66825	-3.56667	15072.8	-3.88568	-5.53409	5234.84	-3.03304	-3.00982	10752.6	-4.09527	-5.30314	↑ in all conditions						Unclassified
Seq_0000005	1837.99	-4.73583	-6.20697	3347.27	-4.5321	-6.68795	1576.99	-4.53413	-5.72191	3947	-5.75287	-7.40386	↑ in all conditions						Unclassified
Seq_0000019	495.177	-3.50241	-4.65051	680.998	-3.48727	-4.63034	393.033	-3.18433	-4.04199	891.202	-4.50901	-5.22235	↑ in all conditions						Unclassified
Seq_0000031	211.294	-3.97958	-4.42426	486.267	-4.39135	-6.33924	205.016	-4.01714	-4.13094	462.55	-5.06336	-6.26859	↑ in all conditions						Unclassified
Seq_0000040	160.832	-3.83838	-4.29795	322.002	-4.22274	-5.94977	148.197	-3.61553	-3.95345	346.705	-5.25255	-6.08774	↑ in all conditions						Unclassified
Seq_0000050	177.525	-4.96874	-7.43591	211.562	-4.88571	-7.25247	159.689	-5.85403	-7.91766	353.135	-6.35964	-7.91252	↑ in all conditions						Unclassified
Seq_0000209	16.3729	-6.92191	-6.87566	57.6971	-4.98851	-8.48802	19.7708	-5.93336	-6.82893	9.81583	-3.02542	-5.49304	↑ in all conditions						Unclassified
Seq_0000077	110.52	-2.06356	-2.90745	137.478	-1.75586	-2.14893			-1.94721	90.5049	-2.77388	-2.92312	↑ in all conditions			Coriobacteriales	Coriobacteriaceae	Slackia	Slackia_isoflavoniconvertens
Seq_0000057	27.0354	-8.67436	-9.91808	157.096	-8.60148	-12.6439	121.763	-8.97769	-11.8681	677.004	-8.50692	-15.437	↑ in all conditions	Firmicutes	Bacilli	Lactobacillales	Enterococcaceae	Enterococcus	Unclassified
Seq_0000167	32.3604	-9.0668	-9.77607	35.0018	-4.45265	-4.94799	26.8481	-4.86833	-4.84198	45.1949	-3.74179	-5.92052	↑ in all conditions					Lactobacillus	Lactobacillus_ruminis
Seq_0000024	357.186	-5.36149	-6.17457	1082.75	-5.37185	-6.76169	702.596	-5.40735	-6.85275	276.457	-4.60549	-4.92543	↑ in all conditions					Streptococcus	Unclassified
Seq_0000197	17.1317	-2.95129	-2.14652	25.2198	-2.15118	-1.4887	18.7004	-2.39953		13.5391	-1.5783	-1.87484	↑ in all conditions						Unclassified
Seq_0000046	180.954	-12.5525	-12.3878	90.9331	-23.4331	-19.6084	795.121	-13.1035	-14.5441	53.0611	-11.6313	-7.83695	↑ in all conditions		Clostridia	Clostridiales	Clostridiaceae_1	Clostridium_sensu_stricto	Clostridium_butyricum
Seq_0000026	1093.4	-26.4656	-25.892	218.202	-11.3779	-12.7274	813.528	-14.1744	-14.3024	481.755	-25.4671	-23.2167	↑ in all conditions						Clostridium_perfringens
Seq_0000003	12315.1	-18.6925	-18.3747	3065.65	-11.2851	-12.6811	11245.8	-17.7054	-18.2681	5621.76	-12.7529	-11.0179	↑ in all conditions						Unclassified
Seq_0000032	242.538	-20.8126	-23.4817	280.376	-11.4891	-10.2046	284.678	-11.1815	-11.91			-20.8574	↑ in all conditions						Unclassified
Seq_0000119	40.1028	-3.07989		73.6453	-3.7353	-2.99142	34.7373	-3.88932		121.333	-5.50416	-4.04591	↑ in all conditions				Lachnospiraceae	Unclassified	Eubacterium_ramulus
Seq_0000079	155.969	-11.6506	-11.7585	20.9638	-9.68167		235.942	-12.5096	-12.2931	149.711	-11.95	-7.10112	↑ in all conditions				Peptostreptococcaceae	Clostridium_XI	Unclassified
Seq_0000062	111.658	-2.8628	-1.9495	257.051	-3.64984	-2.6093	71.2046	-2.12583		176.489	-3.00544	-2.52946	↑ in all conditions		Erysipelotrichia	Erysipelotrichales	Erysipelotrichaceae	Catenibacterium	Catenibacterium_mitsuokai
Seq_0000010	1524.5	-5.55205	-3.49937	827.379	-4.05696	-2.45934	1786.34	-5.36671	-4.3108	921.454	-4.16913	-3.46488	↑ in all conditions					Clostridium_XVIII	Unclassified
Seq_0000030	457.186	-6.0409	-5.57474	256.583	-5.08731	-2.53091	414.306	-5.61702	-4.97703	701.886	-6.92476	-5.98779	↑ in all conditions					Unclassified	Unclassified
Seq_0000029	285.738	-6.18108	-5.76751	405.672	-6.3391	-4.54579	607.27	-5.69557	-6.10239	422.136	-6.69148		↑ in all conditions		Negativicutes	Selenomonadales	Veillonellaceae	Megamonas	Megamonas_funiformis
Seq_0000007	958.442	-5.79462	-2.86863	1101.5	-6.44202	-3.87409	2170.12	-7.37129	-3.88442	330.995	-4.8302		↑ in all conditions						Unclassified
Seq_0000071	162.234	-4.04874	-4.20744	219.533	-5.08663	-4.73675	108.071	-4.28806	-2.95977	111.154	-3.98541	-3.73714	↑ in all conditions					Veillonella	Veillonella_dispar
Seq_0000097	103.929	-4.96878	-4.05073	74.0035	-4.79949	-4.24947	138.937	-4.53949	-5.39774	84.975	-4.39758	-4.13264	↑ in all conditions						Veillonella_rogosae
Seq_0000069	90.5327	-2.48789		118.396	-2.45541		89.8218	-1.54798		112.741	-2.60465		↑ in all conditions	Proteobacteria	Betaproteobacteria	Burkholderiales	Sutterellaceae	Parasutterella	Parasutterella_excrementihominis
Seq_0000189	28.8487	-9.48804	-9.07714	26.5622	-9.17857	-9.04993	48.3056	-10.0842	-9.68216	15.5818	-8.7676	-8.42278	↑ in all conditions		Gammaproteobacteria	Enterobacteriales	Enterobacteriaceae	Enterobacter	Unclassified
Seq_0000001	20734.7	-13.2405	-10.392	13186.9	-11.6897	-10.1409	8366.37	-11.7425	-9.26513	21031.8	-12.9814	-10.3427	↑ in all conditions					Escherichia/Shigella	Unclassified
Seq_0000162	36.5316	-10.3014	-9.45291	55.8843	-10.0097	-10.5571	68.6818	-10.1151	-10.6994	14.7057	-9.94273		↑ in all conditions					Unclassified	Unclassified
Seq_0000067	254.047	-13.0572	-9.98542	95.2595	-11.4988		208.509	-24.0406	-18.55	62.7474	-20.8155		↑ in all conditions			Pasteurellales	Pasteurellaceae	Haemophilus	Unclassified
Seq_0000225			4.64151	9.96492	5.18482	4.98352	9.59327	1.89177	5.32752			4.5063	↓ in all conditions	Actinobacteria	Actinobacteria	Coriobacteriales	Coriobacteriaceae	Unclassified	Unclassified
Seq_0000096			7.40869	54.4689	0.501497	7.85489			8.00264	51.9493	1.6765	8.08363	↓ in all conditions	Bacteroidetes	Bacteroidia	Bacteroidales	Bacteroidaceae	Bacteroides	Bacteroides_caccae
Seq_0000037	91.5311	5.19425	10.2628	115.578	5.83604	10.5909			5.44085	110.641	4.08507	4.94178	↓ in all conditions						Bacteroides_dorei
Seq_0000201	5.20086	5.12721	5.97866	9.428	4.90172	6.59127			6.39997	16.5415	5.95161	6.39854	↓ in all conditions						Bacteroides_eggerthii
Seq_0000168	10.2094	5.58368	6.43513	14.3599	2.97472	6.5842			6.43484	10.5661	5.98057	6.4275	↓ in all conditions						Bacteroides_massiliensis
Seq_0000093	22.8571	7.65064	8.5021	33.5514	4.07662	8.6578			4.15973	59.8317	5.22216	9.10342	↓ in all conditions						Bacteroides_uniformis
Seq_0000016	194.596	1.47343	6.35969	278.507	2.21644	10.7082			4.14145	328.344	1.20863	7.27138	↓ in all conditions						Bacteroides_vulgatus
Seq_0000034	77.0952	8.67925	9.5307	121.016	3.84622	9.79491			6.17775			5.87432	↓ in all conditions						Bacteroides_vulgatus
Seq_0000051	51.4599	4.08665	9.19107	77.733	3.62509	9.62484			6.41243	86.7376	3.05195	9.50846	↓ in all conditions						Unclassified
Seq_0000091	29.6854	5.03281	5.11446	37.7667	9.17295	8.97166	58.2689	3.23244	6.80108	41.177	5.60826	8.88601	↓ in all conditions						Unclassified
Seq_0000170	7.37067	6.01948	6.87093	11.5783	7.49665	7.29536	18.705	2.98945	7.63796	12.5503	4.29401	7.14324	↓ in all conditions						Unclassified
Seq_0000116	24.4597	6.32409	7.17554			7.3663			2.99422			7.25119	↓ in all conditions				Porphyromonadaceae	Parabacteroides	Parabacteroides_distasonis
Seq_0000144	13.5004	5.81265	6.6641	21.434	1.51713	6.69857			2.53529			6.8656	↓ in all conditions						Parabacteroides_distasonis
Seq_0000044	68.3231	4.13805	9.1747	127.442	2.30785	9.61881			5.23712	98.4676	2.81424	9.33702	↓ in all conditions						Parabacteroides_merdae
Seq_0000080	34.7951	8.62169	9.47314	43.1453	9.58944	9.38814	43.4673	6.19827	9.59625	61.7118	7.38336	6.40698	↓ in all conditions				Prevotellaceae	Unclassified	Unclassified
Seq_0000083	35.576	8.60841	6.93088	42.715	9.54625	9.34496	44.2084	5.0982	9.52115	57.8672	9.18112	9.62805	↓ in all conditions					Unclassified	Unclassified
Seq_0000036			3.7548			6.01844			4.53161	214.453	1.17506	9.59484	↓ in all conditions				Rikenellaceae	Alistipes	Alistipes_putredinis
Seq_0000202	5.90941	4.31526	5.16671			5.30699			5.24704	14.0983	5.49196	5.93889	↓ in all conditions						Alistipes_shahii
Seq_0000204	7.63322	4.7559	5.60736			5.52963			5.68167			5.24896	↓ in all conditions						Unclassified
Seq_0000207	5.62549	4.79489	5.64634	8.16411	2.48275	5.67863	8.48726	2.55594	5.93746	14.2021	5.85225	6.29918	↓ in all conditions						Unclassified
Seq_0000341			4.73376	2.73764	4.96527	4.76397	3.38064	2.27561	4.89845	3.11518	4.5595	5.00643	↓ in all conditions				Unclassified	Unclassified	Unclassified
Seq_0000073	38.7898	7.80754	6.78859	62.7093	3.00186	8.69481	62.3911	2.05559	8.70037	61.613	3.10415	8.47664	↓ in all conditions		Unclassified	Unclassified	Unclassified	Unclassified	Unclassified
Seq_0000137	14.5258	1.97007	6.39645			6.73572			6.62939			6.14514	↓ in all conditions					Unclassified	Unclassified
Seq_0000063	61.1745	2.9238	4.32993			8.60379			3.22106	57.4642	3.42685	4.12574	↓ in all conditions	Firmicutes	Clostridia	Clostridiales	Lachnospiraceae	Anaerostipes	Anaerostipes_hadrus
Seq_0000140	11.3852	5.49229	3.20812	23.0793	7.28108	7.07979			6.50087	12.4412	5.9457	6.39263	↓ in all conditions						Anaerostipes_hadrus
Seq_0000058	69.397	8.19448	5.10584	105.411	2.47685	9.34286	94.4676	2.31986	9.17033	44.2343	7.97473	8.42166	↓ in all conditions					Blautia	Blautia_faecis
Seq_0000047			3.91052			8.48766			8.40945	63.977	1.35708	7.93777	↓ in all conditions						Blautia_luti
Seq_0000041			3.44959	141.605	1.30822	9.32789			4.48933	78.6343	2.54293	8.66128	↓ in all conditions						Unclassified
Seq_0000110	24.3469	7.02859	7.88004	43.7009	2.99525	8.27368	38.8736	2.67397	8.00271	21.9475	7.20935	7.65627	↓ in all conditions						Unclassified
Seq_0000049			3.29274			8.58808			3.31991	81.8795	1.12689	8.30799	↓ in all conditions					Clostridium_XlVa	Unclassified
Seq_0000114	24.7972	7.9466	8.79806	31.0519	9.28596	9.08466	28.7512	9.07803	9.07419	27.9289	8.50836	8.95529	↓ in all conditions						Unclassified
Seq_0000121			6.74001	39.1941	7.17039	6.9691			6.72807	22.0385	6.42632	6.87325	↓ in all conditions						Unclassified
Seq_0000177	7.23756	5.89162	6.74307	15.3882	3.668	5.36792	10.8553	6.94487	6.94103	10.7708	6.01067	6.4576	↓ in all conditions						Unclassified
Seq_0000153	16.3902	6.35891	7.21036	24.7361	2.61056	7.39261	20.0416	2.44353	6.99419	7.46389	6.18059	6.62752	↓ in all conditions					Clostridium_XlVb	Unclassified
Seq_0000139			6.45767	30.1863	1.31896	7.06171			3.29216	10.9494	5.86412	6.31104	↓ in all conditions					Coprococcus	Coprococcus_catus
Seq_0000217	5.92434	5.55507		7.97385	6.90269	6.7014	11.5168	6.89391	4.81844	6.08146	5.89297	6.3399	↓ in all conditions						Eubacterium_ruminantium
Seq_0000150	13.543	6.63476	7.48622	17.9321	5.39989	7.60358	19.8543	3.00809	7.57658	14.4343	6.76243	7.20936	↓ in all conditions					Dorea	Dorea_formicigenerans
Seq_0000092	35.6055	8.05997	4.98484	47.647	5.2256	9.27821	48.1189	3.14645	8.91863	40.8899	2.52183	8.11858	↓ in all conditions						Dorea_longicatena
Seq_0000048			3.68646	135.103	0.546977	9.4478	135.83	1.23146	4.09826			2.93572	↓ in all conditions					Lachnospira	Eubacterium_eligens
Seq_0000072	55.715	7.95807	8.80953	89.0946	1.32568	8.94136	80.7843	2.87536	9.37962	24.9044	7.84232	8.28925	↓ in all conditions						Eubacterium_eligens
Seq_0000018	227.647	11.5155	12.367	313.543	6.94339	12.4949	283.093	4.60929	7.40872	228.384	3.92498	4.21168	↓ in all conditions					Roseburia	Eubacterium_rectale
Seq_0000014	335.311	0.76099	9.8095			10.2005			9.83236			9.44185	↓ in all conditions						Roseburia_faecis
Seq_0000068	41.6367	8.075	8.92645	69.0079	4.4999	9.40849	71.503	3.50979	9.29418	64.2351	4.02304	8.72404	↓ in all conditions						Roseburia_inulinivorans
Seq_0000099	36.8453	3.55402	2.64924	54.9386	1.84191	8.84784	51.3631	1.57854	8.55322	30.9357	1.92667	8.06823	↓ in all conditions						Unclassified
Seq_0000101	32.3894	7.91654	8.768	43.9503	3.50828	8.78432	46.0004	2.27374	8.54032	35.2069	2.63403	8.04278	↓ in all conditions						Unclassified
Seq_0000127	18.5125	6.71933	7.57078	24.1479	8.17654	7.97525	25.6161	4.38782	7.69989	19.3178	6.89956	7.34648	↓ in all conditions					Ruminococcus2	Ruminococcus_lactaris
Seq_0000100	23.5299	4.02754	7.18351			7.76955			4.22249			2.64587	↓ in all conditions					Unclassified	Eubacterium_hallii
Seq_0000042	99.8822	2.36826	2.98668	128.576	2.20226	5.22605	121.355	1.75111	3.67419	79.1664	8.65918	9.10611	↓ in all conditions					Unclassified	Unclassified
Seq_0000065	53.6093	8.75181	5.02544	77.6479	2.80497	6.40953	85.915	3.99843	6.14967	46.78	3.43312	8.95762	↓ in all conditions					Unclassified	Unclassified
Seq_0000118	20.6964	6.53496	7.38641			7.94623	28.8338	3.3636	7.69989	35.3286	6.85906	7.30598	↓ in all conditions					Unclassified	Unclassified
Seq_0000165	12.9153	6.24818	7.09963	17.0393	4.39399	7.5932	20.0748	3.0608	7.8133	7.95761	6.2648	6.71173	↓ in all conditions					Unclassified	Unclassified
Seq_0000105			2.54809	67.5099	-1.25775	7.22916			7.10239	42.4666	-0.768414	6.74036	↓ in all conditions					Unclassified	Unclassified
Seq_0000136			5.25238	40.7476	-2.60784	5.42889			5.0079			5.63042	↓ in all conditions					Unclassified	Unclassified
Seq_0000134	16.1776	5.27677	6.12822			6.16762			5.766	18.1161	5.47418	5.92111	↓ in all conditions				Ruminococcaceae	Butyricicoccus	Eubacterium_desmolans
Seq_0000078			21.2436	103.103	-1.75925	7.34			6.49076			6.79505	↓ in all conditions						Eubacterium_desmolans
Seq_0000135	13.1201	6.25998	7.11144	15.7005	7.71123	7.50993			7.26704	17.9873	3.6215	6.55852	↓ in all conditions					Clostridium_IV	Eubacterium_siraeum
Seq_0000169	11.1737	2.66601	6.33761			6.85878	16.8122	1.19591	6.65113			5.5175	↓ in all conditions						Eubacterium_siraeum
Seq_0000174	9.99223	5.20949	6.06094	19.0674	1.33676	6.28146			6.12068	6.82081	4.90109	5.34802	↓ in all conditions						Unclassified
Seq_0000008	386.924	5.32203	12.5095	673.078	3.5646	12.6432	463.552	4.34037	8.11938	612.095	5.65076	6.68887	↓ in all conditions					Faecalibacterium	Faecalibacterium_prausnitzii
Seq_0000020	203.378	4.09483	11.2635	351.054	2.57297	11.3656	230.96	3.33751	11.1653	263.874	5.33802	11.1899	↓ in all conditions						Faecalibacterium_prausnitzii
Seq_0000028	119.11	10.0888	10.9403	202.17	3.91007	11.0124	147.472	3.9737	5.22003	154.422	6.14023	5.78068	↓ in all conditions						Faecalibacterium_prausnitzii
Seq_0000075	38.7171	8.66758	9.51903	78.4159	9.87523	9.67394	46.356	9.45743	9.4536	45.6065	8.7179	9.16483	↓ in all conditions						Faecalibacterium_prausnitzii
Seq_0000132	16.6301	5.98953	6.84098	25.3368	2.03878	6.66766	25.896	0.947034	6.81417	17.1692	5.89285	6.33977	↓ in all conditions					Oscillibacter	Oscillibacter_valericigenes
Seq_0000131			7.02699			7.04686			2.87522	13.9224	2.53417	6.05681	↓ in all conditions					Ruminococcus	Ruminococcus_albus
Seq_0000064			2.41612	116.729	0.640251	8.71103			2.60579	39.9806	7.16666	7.61358	↓ in all conditions						Ruminococcus_bromii
Seq_0000022			1.53394			4.70805			2.50588	143.736	1.88957	3.09282	↓ in all conditions						Ruminococcus_bromii
Seq_0000193	9.17299	5.74251		15.9091	2.5155	7.08681			2.38169	6.3728	6.01322	6.46015	↓ in all conditions						Unclassified
Seq_0000299			3.9272			3.52612			3.71239	3.16332	3.80093	4.24786	↓ in all conditions					Unclassified	Acetanaerobacterium_elongatum
Seq_0000245	4.30405	4.59494	5.44639	6.53806	5.31889	5.1176			5.13185	4.96436	4.63938	5.0863	↓ in all conditions					Unclassified	Unclassified
Seq_0000086	42.7359	3.41834	5.59627	51.0327	3.61785	8.18771	48.41	2.85595	8.31063	42.2654	7.51396	7.96089	↓ in all conditions					Unclassified	Unclassified
Seq_0000094			7.3327			7.58961			1.94199	36.5322	1.81456	6.93375	↓ in all conditions					Unclassified	Unclassified
Seq_0000112			6.84116			7.08977			6.56126	20.0961	3.00614	5.89723	↓ in all conditions					Unclassified	Unclassified
Seq_0000126	20.3023	3.34038	7.87576			7.94122	31.1609	4.55676	8.06631	13.2312	6.89554	7.34247	↓ in all conditions					Unclassified	Unclassified
Seq_0000164	10.1781	4.69289	5.54434			6.06888			2.9124	11.5526	5.09633	5.54326	↓ in all conditions					Unclassified	Unclassified
Seq_0000248	4.01766	3.93084	4.78229	7.36315	5.71139	5.51009			4.31656	4.80656	4.52786	4.97479	↓ in all conditions					Unclassified	Unclassified
Seq_0000253	4.46966	4.41993	5.27138	7.12302	5.88437	5.68308	6.16143	5.60078	5.59694	4.60875	4.76565	5.21258	↓ in all conditions					Unclassified	Unclassified
Seq_0000259	4.34139	4.18772	5.03917	7.01781	5.51896	5.31766			4.86892	3.3668	4.69521	5.14213	↓ in all conditions					Unclassified	Unclassified
Seq_0000081	37.9047	9.07931	9.93077	51.3429	10.2674	10.0661	47.3415	9.99579	9.99196	43.9389	9.27659	9.72352	↓ in all conditions				Unclassified	Unclassified	Eubacterium_coprostanoligenes
Seq_0000185	9.55848	7.06637	7.91782	14.613	8.31749	8.1162	11.9945	7.78998	7.78615	4.5885	6.04996	6.49688	↓ in all conditions					Unclassified	Eubacterium_coprostanoligenes
Seq_0000038			2.07817			4.87886			1.95638	84.345	1.62386	3.3978	↓ in all conditions					Unclassified	Unclassified
Seq_0000060			2.93726	140.766	-1.22009	3.01782			3.17443			2.38651	↓ in all conditions					Unclassified	Unclassified
Seq_0000122	25.1029	5.74711	6.59857	38.4703	2.0784	7.10632			6.65273	18.2451	6.02128	6.46821	↓ in all conditions					Unclassified	Unclassified
Seq_0000138	15.6222	5.22213	6.07358	25.024	1.28791	6.56821	21.2366	1.72868	6.56462	16.6522	2.47924	6.37714	↓ in all conditions					Unclassified	Unclassified
Seq_0000181			5.49538			5.62293			5.35095			5.62749	↓ in all conditions					Unclassified	Unclassified
Seq_0000199	9.38756	4.64209	5.49355			5.7456			5.2125	6.36738	4.76939	5.21632	↓ in all conditions					Unclassified	Unclassified
Seq_0000123	19.1864	6.80962	4.19732	32.2849	2.08698	8.06474	28.7729	2.35542	3.36528	31.3041	2.64181	2.67202	↓ in all conditions		Erysipelotrichia	Erysipelotrichales	Erysipelotrichaceae	Catenibacterium	Catenibacterium_mitsuokai
Seq_0000027			1.02033	306.651	0.440397	4.19601			1.97786	145.369	1.45699	2.37915	↓ in all conditions					Unclassified	Eubacterium_biforme
Seq_0000017			5.53236	430.618	-0.483219	9.53497			4.82755	251.624	1.10636	9.45166	↓ in all conditions		Negativicutes	Selenomonadales	Veillonellaceae	Dialister	Dialister_invisus
Seq_0000012			4.97004	532.27	-0.894073	9.53709	554.535	-1.45205	3.70011			4.60005	↓ in all conditions						Dialister_succinatiphilus
Seq_0000039			1.6292	178.137	-1.29197	1.97237	153.011	-1.15729	3.83281			2.86024	↓ in all conditions						Dialister_succinatiphilus
Seq_0000082	44.5175	0.93971	4.02394			7.25281			7.11265	40.7546	2.09365	6.875	↓ in all conditions					Megasphaera	Unclassified
Seq_0000307	2.44367	3.8382	4.68965	3.21939	4.98236	4.78107			5.018	2.85659	4.66015	5.10708	↓ in all conditions					Mitsuokella	Mitsuokella_jalaludinii
Seq_0000235	5.32522	3.80453	4.65598			5.1877			4.74965	5.79024	3.885	4.33192	↓ in all conditions		Unclassified	Unclassified	Unclassified	Unclassified	Unclassified
Seq_0000166			4.97734	24.1184	-1.2056	5.37754			5.74265	11.9263	2.5224	5.39202	↓ in all conditions	Proteobacteria	Alphaproteobacteria	Unclassified	Unclassified	Unclassified	Unclassified
Seq_0000291	3.35809	3.05665	3.9081			4.0083			3.89492	4.17571	3.73366	4.18059	↓ in all conditions					Unclassified	Unclassified
Seq_0000192	8.16335	3.9221	4.77355			3.16387			3.98158	8.2405	4.64635	5.09328	↓ in all conditions		Betaproteobacteria	Burkholderiales	Oxalobacteraceae	Unclassified	Unclassified
Seq_0000220			5.85907			6.20394	4.82654	5.88655	5.88272	36.7739	-2.54536	5.42798	↓ in all conditions				Sutterellaceae	Sutterella	Sutterella_stercoricanis
Seq_0000215	4.69817	4.78586	5.63732			5.83232			5.40721	10.5622	5.32885	5.77577	↓ in all conditions						Unclassified
Seq_0000184			5.83752			5.94679	12.5689	2.20138	3.78798	21.3415	-1.44535	5.59807	↓ in all conditions				Unclassified	Unclassified	Unclassified
Seq_0000128			3.4026	20.6553	1.60234	3.7022			3.62946	37.1451	1.30827	1.26553	↓ in all conditions		Deltaproteobacteria	Desulfovibrionales	Desulfovibrionaceae	Bilophila	Bilophila_wadsworthia
Seq_0000171			6.57633	13.0034	3.36467	6.32083	16.1053	2.45253	3.10291	14.0543	5.97685	6.42377	↓ in all conditions					Desulfovibrio	Desulfovibrio_piger
Seq_0000145	13.6771	5.99996	6.85141	21.0851	3.39823	7.10935			6.7582	17.5442	5.91341	6.36034	↓ in all conditions					Unclassified	Unclassified
Seq_0000203	7.79534	3.62746	4.47891			5.26468			5.15828	7.20992	4.94508	5.39201	↓ in all conditions				Unclassified	Unclassified	Unclassified
Seq_0000190	7.16346	4.26423	5.11568			5.84916			5.68141	9.72428	2.66493	5.54577	↓ in all conditions		Gammaproteobacteria	Aeromonadales	Succinivibrionaceae	Succinatimonas	Succinatimonas_hippei
Seq_0000015			2.58492			4.91616			2.70082	198.09	2.15979	4.7973	↓ in all conditions					Succinivibrio	Succinivibrio_dextrinosolvens
Seq_0000074			7.54807			7.74301	25.3001	2.39599	8.15331			8.91012	↓ in all conditions	Tenericutes	Mollicutes	Anaeroplasmatales	Anaeroplasmataceae	Asteroleplasma	Unclassified
Seq_0000172			5.38775			5.94899			5.99352	8.6609	4.87603	5.32296	↓ in all conditions	Unclassified	Unclassified	Unclassified	Unclassified	Unclassified	Unclassified
Seq_0000230	4.94606	4.03095	4.8824			5.40361			5.55604	4.67203	4.16599	4.61292	↓ in all conditions					Unclassified	Unclassified
Seq_0000358				13.2232	-6.54443	-8.42276			-6.83938	4.95706	-5.98874	-8.10918	all but LA ↑	Firmicutes	Erysipelotrichia	Erysipelotrichales	Erysipelotrichaceae	Clostridium_XVIII	Clostridium_ramosum
Seq_0000244						4.39574			5.06424			5.27551	all but LA ↓	Bacteroidetes	Bacteroidia	Bacteroidales	Porphyromonadaceae	Odoribacter	Odoribacter_splanchnicus
Seq_0000125						7.74915			2.90198			19.8926	all but LA ↓					Parabacteroides	Parabacteroides_distasonis
Seq_0000191				11.2837	5.52456	5.32327			5.97191	9.90806	5.45002	5.89695	all but LA ↓						Parabacteroides_distasonis
Seq_0000233				6.74007	6.86498	6.66368	5.51023	6.5311	6.52727	8.94715	6.14999	6.59692	all but LA ↓				Prevotellaceae	Unclassified	Unclassified
Seq_0000323				3.70511	4.40384	4.20254			4.25554	4.98091	3.83311	4.28004	all but LA ↓				Rikenellaceae	Alistipes	Alistipes_finegoldii
Seq_0000355				3.57482	4.95906	4.75777	1.98348	4.44204	4.4382	3.91095	3.88447	4.33139	all but LA ↓		Unclassified	Unclassified	Unclassified	Unclassified	Unclassified
Seq_0000090				63.0233	1.48622	8.09155			2.71928	36.9728	2.94906	7.48328	all but LA ↓	Firmicutes	Clostridia	Clostridiales	Lachnospiraceae	Blautia	Ruminococcus_obeum
Seq_0000158				20.2525	7.81194	7.61065	12.0538	7.23529	7.23145	17.5938	6.56066	7.00758	all but LA ↓					Unclassified	Fusicatenibacter_saccharivorans
Seq_0000107				48.8813	0.753409	7.46919	45.4857	0.810507	2.41507	23.9796	2.56039	6.45308	all but LA ↓				Ruminococcaceae	Clostridium_IV	Unclassified
Seq_0000228				8.09878	5.59181	5.39052			4.98721	7.55545	4.61136	5.05828	all but LA ↓				Unclassified	Unclassified	Unclassified
Seq_0000035				208.895	-0.712856	3.45747			2.44743	86.1826	1.96741	5.27347	all but LA ↓	Verrucomicrobia	Verrucomicrobiae	Verrucomicrobiales	Verrucomicrobiaceae	Akkermansia	Akkermansia_muciniphila
Seq_0000098	95.5762	-10.1795	-11.8869	254.538	-9.97426	-13.143	97.8269	-9.67542	-11.4971				all but LB ↑	Actinobacteria	Actinobacteria	Bifidobacteriales	Bifidobacteriaceae	Bifidobacterium	Bifidobacterium_animalis
Seq_0000213	16.6832	-8.52754	-8.82508	61.8323	-7.93905	-11.0972	19.2288	-7.90264	-8.92437				all but LB ↑						Unclassified
Seq_0000530	2.52754	-4.95756	-6.55564	7.39732	-4.18038	-8.05348	2.15738	-4.46878	-6.22305				all but LB ↑						Unclassified
Seq_0000056	148.533	-1.5541	-3.40069	131.61	-1.05922				-3.28422				all but LB ↑	Firmicutes	Erysipelotrichia	Erysipelotrichales	Erysipelotrichaceae	Turicibacter	Turicibacter_sanguinis
Seq_0000286			-8.13666	17.4387	-8.34279	-8.95339	15.8449	-7.5435	-8.97845				all but LB ↑		Negativicutes	Selenomonadales	Veillonellaceae	Veillonella	Veillonella_atypica
Seq_0000179	26.5333	-10.1054	-8.7317	46.9303	-9.47963	-10.4037	58.0503	-9.81231	-10.504				all but LB ↑	Proteobacteria	Gammaproteobacteria	Enterobacteriales	Enterobacteriaceae	Citrobacter	Unclassified
Seq_0000519	3.07037	-6.67641	-5.20445	2.88768	-5.69378	-6.0148	5.30467	-6.17806	-6.94511				all but LB ↑					Enterobacter	Unclassified
Seq_0000054	526.273	-25.6022	-21.8111	215.5	-23.8504	-22.1504	175.236	-24.2504	-23.4862				all but LB ↑					Escherichia/Shigella	Unclassified
Seq_0000356	10.4066	-9.04868	-4.88834			-6.67423	14.724	-8.42504	-8.33446				all but LB ↑						Unclassified
Seq_0000285	10.9999	-8.21279	-7.62573	11.7521	-8.32336	-7.89239	19.9042	-9.00727	-8.40024				all but LB ↑					Unclassified	Klebsiella_oxytoca
Seq_0000211	38.7142	-10.3647	-6.18634	11.8062	-4.17763		19.3895	-8.68973					all but LB ↑			Pasteurellales	Pasteurellaceae	Unclassified	Haemophilus_parainfluenzae
Seq_0000149			4.7245			6.19011			2.19992				all but LB ↓	Bacteroidetes	Bacteroidia	Bacteroidales	Porphyromonadaceae	Parabacteroides	Parabacteroides_distasonis
Seq_0000234	4.54919	4.07548	4.92693	8.34045	5.96479	5.7635			5.47408				all but LB ↓	Firmicutes	Clostridia	Clostridiales	Lachnospiraceae	Anaerostipes	Anaerostipes_hadrus
Seq_0000033	154.539	1.24945	1.07082			2.53714			1.85417				all but LB ↓					Ruminococcus2	Ruminococcus_torques
Seq_0000236			6.42196	6.50701	6.77302	6.57172			6.3306				all but LB ↓				Ruminococcaceae	Flavonifractor	Unclassified
Seq_0000295	4.40814	3.16751	4.01896	7.15632	-1.65494	3.44864			3.64474				all but LB ↓					Unclassified	Unclassified
Seq_0000348	2.45682	3.91981	4.77126	3.7687	5.13764	4.93635			4.48665				all but LB ↓					Unclassified	Unclassified
Seq_0000270	4.57959	3.61808	4.46954			4.0102			4.28608				all but LB ↓			Unclassified	Unclassified	Unclassified	Unclassified
Seq_0000066			1.59109	106.634	0.710312	1.61007			2.39937				all but LB ↓		Erysipelotrichia	Erysipelotrichales	Erysipelotrichaceae	Catenibacterium	Catenibacterium_mitsuokai
Seq_0000339	6.42065	-4.21777	-5.47369				6.27907	-3.17749		9.1574	-2.34098	-3.18587	all but Lactose ↑	Actinobacteria	Actinobacteria	Bifidobacteriales	Bifidobacteriaceae	Bifidobacterium	Unclassified
Seq_0000254	16.3612	-8.79218	-7.50366				14.7512	-8.0445	-8.29717	18.8503	-9.03177	-9.23285	all but Lactose ↑	Firmicutes	Negativicutes	Selenomonadales	Veillonellaceae	Veillonella	Unclassified
Seq_0000364			3.9989						4.03425	4.21862	3.81779	4.26472	all but Lactose ↓	Bacteroidetes	Bacteroidia	Bacteroidales	Rikenellaceae	Alistipes	Alistipes_indistinctus
Seq_0000219	5.64434	5.62517	6.47662				9.21922	6.22655	6.22272	8.75021	5.56306	6.00999	all but Lactose ↓	Firmicutes	Clostridia	Clostridiales	Ruminococcaceae	Oscillibacter	Oscillibacter_valericigenes
Seq_0000187			5.78732				14.8455	6.41306	6.40922	12.4657	5.32186	5.76878	all but Lactose ↓						Unclassified
Seq_0000310	3.71822	4.36391	5.21536				3.68824	5.27039	5.26656	2.46561	4.47351	4.92043	all but Lactose ↓					Unclassified	Unclassified
Seq_0000238	5.00534	4.85582	5.70728						6.09048	8.72586	5.07081	5.51774	all but Lactose ↓	Proteobacteria	Deltaproteobacteria	Desulfovibrionales	Desulfovibrionaceae	Desulfovibrio	Desulfovibrio_piger
Seq_0000647			-6.35465			-5.16429				1.94606	-5.42269	-6.32691	all but water ↑	Actinobacteria	Actinobacteria	Bifidobacteriales	Bifidobacteriaceae	Bifidobacterium	Bifidobacterium_breve
Seq_0000011			-1.52026	826.037	-1.18672					655.222	-1.59669	-2.08266	all but water ↑			Coriobacteriales	Coriobacteriaceae	Collinsella	Collinsella_aerofaciens
Seq_0000176			-2.20696	30.7114	-1.75875					13.2281	-1.68554	-1.63613	all but water ↑	Firmicutes	Bacilli	Lactobacillales	Streptococcaceae	Streptococcus	Unclassified
Seq_0000076	49.4217	-3.41076	-1.71352	106.239	-4.56993	-2.49143				45.0556	-3.15611	-2.02116	all but water ↑		Negativicutes	Selenomonadales	Acidaminococcaceae	Acidaminococcus	Acidaminococcus_intestini
Seq_0000059	115.633	-11.8411	-11.0699	136.254	-11.6932	-11.3111				59.1968	-4.71259	-3.41096	all but water ↑				Veillonellaceae	Veillonella	Veillonella_dispar
Seq_0000280	4.30473	3.76247	4.61392	5.93928	5.0943	4.89301				3.75871	3.46029	3.90722	all but water ↓	Actinobacteria	Actinobacteria	Coriobacteriales	Coriobacteriaceae	Unclassified	Unclassified
Seq_0000224	6.37353	3.98976		6.98132	1.89371	5.1551				10.5451	5.56253	6.00946	all but water ↓	Bacteroidetes	Bacteroidia	Bacteroidales	Bacteroidaceae	Bacteroides	Bacteroides_thetaiotaomicron
Seq_0000196	9.31536	4.55075	5.4022			5.36955						5.13671	all but water ↓	Firmicutes	Clostridia	Clostridiales	Lachnospiraceae	Unclassified	Unclassified
Seq_0000246	6.31997	3.325				4.76072				4.20448	3.59815	4.04508	all but water ↓				Ruminococcaceae	Unclassified	Ruminococcus_bromii
Seq_0000148	20.0624	4.2588				5.75025				10.0118	5.27408	5.721	all but water ↓		Erysipelotrichia	Erysipelotrichales	Erysipelotrichaceae	Turicibacter	Turicibacter_sanguinis
Seq_0000205	10.197	4.1887				5.37889				5.73405	4.62108	5.06801	all but water ↓		Unclassified	Unclassified	Unclassified	Unclassified	Unclassified
Seq_0000239	8.73523	4.22089										4.52624	LA & LB ↓	Actinobacteria	Actinobacteria	Coriobacteriales	Coriobacteriaceae	Eggerthella	Eggerthella_lenta
Seq_0000106			22.2326									21.8597	LA & LB ↓	Firmicutes	Clostridia	Clostridiales	Clostridiaceae_1	Clostridium_sensu_stricto	Clostridium_disporicum
Seq_0000321			4.49169									3.69763	LA & LB ↓				Ruminococcaceae	Unclassified	Unclassified
Seq_0000175	9.73198	5.10202	5.95347	12.4728	3.63574	6.0612							LA & Lactose ↓					Oscillibacter	Oscillibacter_valericigenes
Seq_0000103	67.5598	-1.84558	-2.44228				87.5872	-2.01046	-2.79519				LA & water ↑	Actinobacteria	Actinobacteria	Coriobacteriales	Coriobacteriaceae	Olsenella	Unclassified
Seq_0000258	27.5902	-21.4844	-21.0422				31.0713	-9.64235	-9.61342				LA & water ↑	Firmicutes	Clostridia	Clostridiales	Clostridiaceae_1	Clostridium_sensu_stricto	Clostridium_paraputrificum
Seq_0000111			7.0205				42.7097	1.71234	7.50844				LA & water ↓				Lachnospiraceae	Anaerostipes	Anaerostipes_hadrus
Seq_0000260	5.37447	6.05622	6.90767				7.24194	6.8244	6.82056				LA & water ↓					Unclassified	Unclassified
Seq_0000160	259.395	-24.9004	-21.1004										LA only ↑	Proteobacteria	Gammaproteobacteria	Enterobacteriales	Enterobacteriaceae	Escherichia/Shigella	Unclassified
Seq_0000496	4.00651	-7.48809	-5.42051										LA only ↑			Pasteurellales	Pasteurellaceae	Unclassified	Aggregatibacter_aphrophilus
Seq_0000154	16.3546	5.50493	6.35638										LA only ↓	Firmicutes	Clostridia	Clostridiales	Clostridiaceae_1	Clostridium_sensu_stricto	Clostridium_disporicum
Seq_0000269	4.67649	4.7633	5.61475										LA only ↓				Lachnospiraceae	Unclassified	Unclassified
Seq_0000426										14.5948	-5.41844	-5.26659	LB only ↑	Actinobacteria	Actinobacteria	Bifidobacteriales	Bifidobacteriaceae	Bifidobacterium	Bifidobacterium_bifidum
Seq_0000183												-2.10644	LB only ↑			Coriobacteriales	Coriobacteriaceae	Asaccharobacter	Unclassified
Seq_0000305										9.42776	-8.83959		LB only ↑	Firmicutes	Negativicutes	Selenomonadales	Acidaminococcaceae	Phascolarctobacterium	Phascolarctobacterium_succinatutens
Seq_0000368										3.80695	4.90154	5.34846	LB only ↓	Bacteroidetes	Bacteroidia	Bacteroidales	Prevotellaceae	Alloprevotella	Alloprevotella_rava
Seq_0000109										23.8215	8.42447	8.87139	LB only ↓	Firmicutes	Clostridia	Clostridiales	Lachnospiraceae	Roseburia	Eubacterium_rectale
Seq_0000180												5.48963	LB only ↓				Ruminococcaceae	Oscillibacter	Unclassified
Seq_0000308										3.61297	3.33601	3.78294	LB only ↓	Proteobacteria	Betaproteobacteria	Burkholderiales	Oxalobacteraceae	Unclassified	Oxalobacter_formigenes
Seq_0000380												4.96986	LB only ↓				Unclassified	Unclassified	Unclassified
Seq_0000265						4.06485				3.9747	3.39474	3.84167	Lactose & LB ↓	Actinobacteria	Actinobacteria	Coriobacteriales	Coriobacteriaceae	Unclassified	Unclassified
Seq_0000281				5.40479	5.48523	5.28394				5.36999	4.83581	5.28274	Lactose & LB ↓	Bacteroidetes	Bacteroidia	Bacteroidales	Porphyromonadaceae	Barnesiella	Barnesiella_intestinihominis
Seq_0000276						4.04341						2.5246	Lactose & LB ↓				Rikenellaceae	Alistipes	Unclassified
Seq_0000360				2.61369	4.43392	4.23262						3.66803	Lactose & LB ↓	Firmicutes	Clostridia	Clostridiales	Ruminococcaceae	Clostridium_IV	Unclassified
Seq_0000182				12.7599	8.07235	7.87106				10.6824	7.1522	7.59913	Lactose & LB ↓					Faecalibacterium	Faecalibacterium_prausnitzii
Seq_0000214						5.76175						5.79684	Lactose & LB ↓		Negativicutes	Selenomonadales	Veillonellaceae	Allisonella	Allisonella_histaminiformans
Seq_0000161						5.74887				12.8892	1.79171	1.5813	Lactose & LB ↓	Proteobacteria	Deltaproteobacteria	Desulfovibrionales	Desulfovibrionaceae	Unclassified	Unclassified
Seq_0000306						6.3318	3.11412	5.69556	5.69173				Lactose & water ↓	Bacteroidetes	Bacteroidia	Bacteroidales	Prevotellaceae	Prevotella	Prevotella_copri
Seq_0000052						8.38258			1.30036				Lactose & water ↓	Firmicutes	Clostridia	Clostridiales	Lachnospiraceae	Ruminococcus2	Ruminococcus_torques
Seq_0000284				4.92292	6.24371	6.04242			5.60589				Lactose & water ↓				Unclassified	Unclassified	Unclassified
Seq_0000370				5.96273	-6.03747	-5.53768							Lactose only ↑	Actinobacteria	Actinobacteria	Coriobacteriales	Coriobacteriaceae	Unclassified	Unclassified
Seq_0000345				13.5721	-7.56183								Lactose only ↑	Firmicutes	Clostridia	Clostridiales	Lachnospiraceae	Unclassified	Ruminococcus_gnavus
Seq_0000302				9.95848	-2.23334								Lactose only ↑					Unclassified	Unclassified
Seq_0000342				5.81684	-5.86811								Lactose only ↑				Ruminococcaceae	Anaerotruncus	Anaerotruncus_colihominis
Seq_0000327				13.1075	-8.9132								Lactose only ↑					Butyricicoccus	Eubacterium_desmolans
Seq_0000328				5.63135	-1.77921								Lactose only ↑					Clostridium_IV	Unclassified
Seq_0000378				21.8676	-9.52203	-7.41316							Lactose only ↑		Erysipelotrichia	Erysipelotrichales	Erysipelotrichaceae	Catenibacterium	Catenibacterium_mitsuokai
Seq_0000911				3.21907	-6.79623								Lactose only ↑						Catenibacterium_mitsuokai
Seq_0000399				6.7486	-2.9172	-2.69126							Lactose only ↑					Turicibacter	Turicibacter_sanguinis
Seq_0000222				14.2924	-6.96962								Lactose only ↑	Unclassified	Unclassified	Unclassified	Unclassified	Unclassified	Unclassified
Seq_0000401				3.24219	5.68454	5.48325							Lactose only ↓	Bacteroidetes	Bacteroidia	Bacteroidales	Prevotellaceae	Prevotella	Prevotella_copri
Seq_0000146						6.15556							Lactose only ↓	Firmicutes	Clostridia	Clostridiales	Lachnospiraceae	Unclassified	Eubacterium_hallii
Seq_0000227				13.6654	5.08953	4.88823							Lactose only ↓					Unclassified	Unclassified
Seq_0000229						5.24168							Lactose only ↓					Unclassified	Unclassified
Seq_0000247				11.6072	5.42531	5.22401							Lactose only ↓					Unclassified	Unclassified
Seq_0000442				2.48842	4.05612	3.85483							Lactose only ↓					Unclassified	Unclassified
Seq_0000340						4.23813							Lactose only ↓				Ruminococcaceae	Unclassified	Unclassified
Seq_0000198						5.93855							Lactose only ↓		Unclassified	Unclassified	Unclassified	Unclassified	Unclassified
Seq_0000212						3.58635							Lactose only ↓					Unclassified	Unclassified
Seq_0000317						3.53835							Lactose only ↓	Unclassified	Unclassified	Unclassified	Unclassified	Unclassified	Unclassified
Seq_0000120				50.5159	-1.62561	5.91224	42.2585	-1.29828	1.17124			3.60475	mix	Actinobacteria	Actinobacteria	Coriobacteriales	Coriobacteriaceae	Unclassified	Unclassified
Seq_0000095			6.13151			20.6264	48.8833	-8.98125	-6.32467				mix	Bacteroidetes	Bacteroidia	Bacteroidales	Porphyromonadaceae	Parabacteroides	Parabacteroides_distasonis
Seq_0000155						5.03119	24.03	-8.27734	-4.355				mix						Parabacteroides_distasonis
Seq_0000085	54.8135	6.22673		90.2776	-0.921956	7.23673				32.7079	6.46878	6.91571	mix	Firmicutes	Bacilli	Lactobacillales	Streptococcaceae	Streptococcus	Unclassified
Seq_0000130				43.1147	-1.53174	5.75131				14.0019	5.17697	5.6239	mix						Unclassified
Seq_0000115				63.7631	-1.54106					18.6109	5.65657		mix		Clostridia	Clostridiales	Clostridiaceae_1	Clostridium_sensu_stricto	Unclassified
Seq_0000113			2.00863	46.6956	-1.03662	6.4734	41.7396	-1.04686	6.41325			6.18709	mix				Lachnospiraceae	Clostridium_XlVa	Unclassified
Seq_0000043	124.564	-1.51999		183.894	-1.80127	1.82367	152.686	-1.93253					mix					Coprococcus	Coprococcus_comes
Seq_0000178				22.7044	-2.38153	4.4967	16.8537	-1.4621				3.8927	mix					Howardella	Howardella_ureilytica
Seq_0000133	11.332	5.6228	6.47425			6.6905	26.9483	1.54882	3.66768	29.2125	-1.09275		mix					Unclassified	Eubacterium_hallii
Seq_0000053				146.363	-1.11975	1.8638						7.73376	mix					Unclassified	Unclassified
Seq_0000147				44.8351	-3.16598					9.01296	5.42471	5.87164	mix					Unclassified	Unclassified
Seq_0000312			3.28671	6.10256	4.43431	4.23302	5.08582	-5.16036					mix					Unclassified	Unclassified
Seq_0000023			-3.39543	358.321	-1.18444				-3.39007	134.393	0.753238		mix				Peptostreptococcaceae	Clostridium_XI	Clostridium_bartlettii
Seq_0000102	60.9398	5.11847	-3.12211	58.3792	-0.954575	6.48712			-3.4217	13.9007	5.66041	6.10734	mix						Clostridium_glycolicum
Seq_0000009			-2.93306	939.783	-1.40596				-3.16116	328.532	0.870807	1.13998	mix						Unclassified
Seq_0000045	145.831	-1.78126		167.865	-1.54467	4.27362	153.73	-1.3702		116.387	-1.54273	2.57783	mix				Ruminococcaceae	Butyricicoccus	Eubacterium_desmolans
Seq_0000055	90.8575	-9.45237	-9.34802			7.20339						6.00486	mix					Gemmiger	Gemmiger_formicilis
Seq_0000261	10.1214	3.70326		8.89253	1.49356				-3.31823				mix					Ruminococcus	Ruminococcus_callidus
Seq_0000013				563.837	-0.835383	2.85961				268.713	1.09111	3.35324	mix					Unclassified	Faecalibacterium_prausnitzii
Seq_0000156			5.54713	20.8839	-1.03879	5.30275				23.5561	-1.22331	4.79874	mix					Unclassified	Unclassified
Seq_0000188			4.92198	19.5971	-1.15469		16.9865	-1.10121					mix					Unclassified	Unclassified
Seq_0000294				9.58993	-2.1849	3.37859	6.31119	-2.73526					mix				Unclassified	Unclassified	Unclassified
Seq_0000311				7.77069	-1.78531	3.21383			3.44117				mix					Unclassified	Unclassified
Seq_0000232			-2.82441			3.86928			-3.55052	3.14977	3.46646	3.91339	mix		Erysipelotrichia	Erysipelotrichales	Erysipelotrichaceae	Turicibacter	Turicibacter_sanguinis
Seq_0000061	94.1984	-1.38731	1.33387	130.565	-1.68789		103.842	-1.36315	1.14044	119.411	-1.97349	-1.62473	mix		Unclassified	Unclassified	Unclassified	Unclassified	Unclassified
Seq_0000084				80.4136	-1.63189	1.86025			3.96522				mix					Unclassified	Unclassified
Seq_0000108			2.89068	55.6839	-1.52255	3.2819	50.1668	-0.610807	3.6485			6.16617	mix					Unclassified	Unclassified
Seq_0000163			4.74338			4.27377	18.3984	-6.18543	-6.15568				mix					Unclassified	Unclassified
Seq_0000025			8.30032	147.831	-1.76582				4.0894	1262.43	-4.20476		mix	Proteobacteria	Betaproteobacteria	Burkholderiales	Sutterellaceae	Sutterella	Sutterella_wadsworthensis
Seq_0000089				22.5003	5.80047	5.59917			6.75952	272.01	-4.17903	6.54084	mix						Sutterella_wadsworthensis
Seq_0000021	550.328	-4.07713		401.006	-2.82668		625.25	-3.87886		232.371	-1.68974	1.53926	mix		Gammaproteobacteria	Pasteurellales	Pasteurellaceae	Haemophilus	Haemophilus_parainfluenzae
Seq_0000070	122.622	-3.98505	6.03379	111.859	-3.04523		168.57	-4.39154					mix						Unclassified
Seq_0000387									-4.81732			-4.69211	water & LB ↑	Firmicutes	Erysipelotrichia	Erysipelotrichales	Erysipelotrichaceae	Holdemania	Holdemania_filiformis
Seq_0000263							6.22123	6.24113	6.23729	5.7721	5.94166	6.38859	water & LB ↓		Clostridia	Clostridiales	Lachnospiraceae	Coprococcus	Coprococcus_eutactus
Seq_0000129									7.59847	18.0397	6.29257	6.7395	water & LB ↓					Unclassified	Ruminococcus_lactaris
Seq_0000331							3.45483	4.37056	4.36673	3.08359	3.80999	4.25692	water & LB ↓				Ruminococcaceae	Oscillibacter	Unclassified
Seq_0000208									4.1984	8.29466	4.56757	5.0145	water & LB ↓					Unclassified	Unclassified
Seq_0000296							5.59457	3.62432	3.62048			4.15341	water & LB ↓		Unclassified	Unclassified	Unclassified	Unclassified	Unclassified
Seq_0000200							10.7832	6.45167	6.44784			6.34835	water & LB ↓	Proteobacteria	Gammaproteobacteria	Pasteurellales	Pasteurellaceae	Haemophilus	Haemophilus_parainfluenzae
Seq_0000352									-7.39368				water only ↑	Actinobacteria	Actinobacteria	Coriobacteriales	Coriobacteriaceae	Olsenella	Unclassified
Seq_0000371							3.62334	-5.82286					water only ↑	Firmicutes	Clostridia	Clostridiales	Ruminococcaceae	Unclassified	Unclassified
Seq_0000669									-6.46369				water only ↑					Unclassified	Unclassified
Seq_0000434									4.64278				water only ↓	Bacteroidetes	Bacteroidia	Bacteroidales	Bacteroidaceae	Bacteroides	Bacteroides_plebeius
Seq_0000583									3.50407				water only ↓				Porphyromonadaceae	Parabacteroides	Parabacteroides_distasonis
Seq_0000279									4.36727				water only ↓	Firmicutes	Clostridia	Clostridiales	Lachnospiraceae	Clostridium_XlVa	Unclassified
Seq_0000290									20.2824				water only ↓					Lachnospira	Eubacterium_eligens
Seq_0000278							6.21238	6.11437	6.11054				water only ↓					Roseburia	Roseburia_hominis
Seq_0000266							6.92232	7.16481	7.16098				water only ↓					Unclassified	Eubacterium_ventriosum
Seq_0000274									4.33115				water only ↓					Unclassified	Unclassified
Seq_0000316									4.11008				water only ↓					Unclassified	Unclassified
Seq_0000337									4.88842				water only ↓					Unclassified	Unclassified
Seq_0000359									3.48273				water only ↓					Unclassified	Unclassified
Seq_0000324							4.34734	5.05206	5.04822				water only ↓				Ruminococcaceae	Flavonifractor	Flavonifractor_plautii
Seq_0000343									4.25544				water only ↓					Unclassified	Unclassified
Seq_0000390							2.56957	4.57306	4.56922				water only ↓					Unclassified	Unclassified
Seq_0000452							2.40423	3.48424	3.4804				water only ↓					Unclassified	Unclassified
Seq_0000273									5.32531				water only ↓				Unclassified	Unclassified	Unclassified
Seq_0000289									4.4458				water only ↓	Proteobacteria	Betaproteobacteria	Burkholderiales	Sutterellaceae	Parasutterella	Parasutterella_secunda
